# Supplementary material for: Targeting Aggressive Prostate Carcinoma Cells with Mesothelin-CAR-T Cells
Source: Biomedicines. 2025 May 16;13(5):1215. doi: 10.3390/biomedicines13051215 (PMC12109071; doi:10.3390/biomedicines13051215)
Supplement: Supplementary file 1 [file biomedicines-13-01215-s001.zip]

Archive with 1 entries (1 files):
- biomedicines-3603137-supplementary.pdf
